# Supplementary material for: Morphological Stasis and Proteome Innovation in Cephalochordates
Source: Genes (Basel). 2018 Jul 16;9(7):353. doi: 10.3390/genes9070353 (PMC6071037; doi:10.3390/genes9070353)
Supplement: Supplementary file 1 [file genes-09-00353-s001.zip]

Archive with 3 entries (3 files):
- genes-314079-supplementary-table S1.docx
- genes-314079-supplementary-table S2.docx
- genes-314079-supplementary-table S3.docx
